# Supplementary material for: Screening and identification of miR-181a-5p in oral squamous cell carcinoma and functional verification in vivo and in vitro
Source: BMC Cancer. 2023 Feb 17;23:162. doi: 10.1186/s12885-023-10600-3 (PMC9936757; doi:10.1186/s12885-023-10600-3)
Supplement: Supplementary file 3 — Supplementary Material 3 [file 12885_2023_10600_MOESM3_ESM.xlsx]

## Sheet: supplementary table 1
supplementary table 3.the top30 DEGs of the 3 groups
Simple hyperplasia group
name	countMean	log2FoldChange	pvalue	padj	threshold
miR-33	16.8913	5.95241	6.5e-05	0.000173844	Up
miR-34c-5p	14288.3	4.73018	1.46e-71	2.03e-69	Up
miR-34b-5p	1060.65	4.66454	3.12e-34	2.17e-32	Up
miR-29b-5p	7.77953	-4.53882	4.92e-06	1.75e-05	Down
miR-32-5p	318.792	4.40373	3.85e-13	5.36e-12	Up
miR-1260	1725.71	-4.22783	2.11e-19	4.88e-18	Down
miR-190a	63.1113	4.07692	3.38e-17	5.22e-16	Up
miR-122	413.461	-4.01511	2.35e-12	2.51e-11	Down
miR-18a-5p	59.8909	3.7623	5.28e-12	5.24e-11	Up
miR-210-5p	109.655	-3.45501	2.91e-17	5.06e-16	Down
miR-27a-5p	551.343	-3.43309	5.41e-26	2.51e-24	Down
miR-23b-5p	52.9076	-3.31135	5.82e-18	1.16e-16	Down
miR-744-5p	3294.59	-3.14891	2.34e-10	1.91e-09	Down
miR-501-5p	40.1531	-3.00397	8.59e-08	4.42e-07	Down
miR-331-5p	40.988	-2.93436	3.2e-06	1.2e-05	Down
miR-504	507.92	-2.86465	1.86e-06	7.4e-06	Down
miR-20a	3147.08	2.73516	2.74e-20	9.5e-19	Up
miR-450b-5p	76.4536	2.63497	7.33e-07	3.29e-06	Up
miR-125a-5p	7574.08	-2.62379	5e-10	3.66e-09	Down
miR-106b-5p	486.725	2.54076	1.71e-05	5.66e-05	Up
miR-484	546.315	-2.50194	1.73e-06	7.07e-06	Down
miR-188	10.9551	2.48465	0.00148343	0.00327296	Up
miR-23a-5p	9.6448	-2.45585	0.000204071	0.000525294	Down
miR-128-5p	8.65759	-2.34202	0.000839194	0.00197708	Down
miR-664-5p	96.0817	-2.33631	8.34e-11	7.24e-10	Down
miR-652-5p	19.6564	2.29112	4.32e-05	0.000122961	Up
miR-15a-5p	200.264	2.2782	2.93e-10	2.26e-09	Up
miR-350-5p	34.4025	-2.24062	6.76e-07	3.13e-06	Down
miR-142-5p	471.228	2.20579	8.55e-07	3.71e-06	Up
miR-181a-5p	12220.3	-2.18846	7.47e-13	9.44e-12	Down
Abnormal hyperplasia group
name	countMean	log2FoldChange	pvalue	padj	threshold
miR-33	16.8913	5.75518	0.000119758	0.0003468	Up
miR-34c-5p	14288.3	4.84122	7.37e-75	1.02e-72	Up
miR-122	413.461	-4.67608	7.74e-16	2.15e-14	Down
miR-32-5p	318.792	4.33139	1e-12	1.26e-11	Up
miR-34b-5p	1060.65	4.23104	2.11e-28	1.47e-26	Up
miR-18a-5p	59.8909	3.37649	9.82e-10	8.53e-09	Up
miR-23a-5p	9.6448	-3.34222	2.02e-05	6.85e-05	Down
miR-504	507.92	-3.27795	5.53e-08	3.36e-07	Down
miR-190a	63.1113	3.165	1.24e-10	1.23e-09	Up
miR-210-5p	109.655	-3.14308	3.66e-14	8.48e-13	Down
miR-501-5p	40.1531	-2.89077	5.28e-07	2.53e-06	Down
miR-1260	1725.71	-2.81628	1.86e-09	1.52e-08	Down
miR-21-5p	361713	2.77422	1.11e-19	3.84e-18	Up
miR-1306-5p	20.5902	-2.67151	7.06e-05	0.000228135	Down
miR-744-5p	3294.59	-2.63784	1.11e-07	5.93e-07	Down
miR-450b-5p	76.4536	2.56187	1.85e-06	8.02e-06	Up
miR-144	126.71	2.53318	0.000106224	0.000320981	Up
miR-15b-5p	883.968	-2.49837	5.57e-08	3.36e-07	Down
miR-125a-5p	7574.08	-2.48337	3.98e-09	3.08e-08	Down
miR-23b-5p	52.9076	-2.45656	9.12e-11	9.75e-10	Down
miR-193b-5p	30.6102	-2.36257	4.83e-07	2.4e-06	Down
miR-350-5p	34.4025	-2.33132	7.89e-07	3.66e-06	Down
miR-181a-5p	12220.3	-2.30045	4.88e-14	8.84e-13	Down
miR-484	546.315	-2.26489	1.54e-05	5.5e-05	Down
miR-20a	3147.08	2.23355	5.09e-14	8.84e-13	Up
miR-486-5p	8084.86	-2.21712	1.21e-06	5.41e-06	Down
let-7b	79312.7	-2.19917	3.45e-21	1.6e-19	Down
let-7d-5p	5517.59	-2.1964	1.1e-13	1.69e-12	Down
miR-27a-5p	551.343	-2.16845	1.79e-11	2.07e-10	Down
miR-142-5p	471.228	2.10189	2.85e-06	1.2e-05	Up
Squamous cell carcinoma group
name	countMean	log2FoldChange	pvalue	padj	threshold
miR-21-5p	361713	5.7391	1.09e-78	1.52e-76	Up
miR-33	16.8913	5.41861	0.000311254	0.000721072	Up
miR-32-5p	318.792	5.27643	3.43e-18	5.29e-17	Up
miR-31-5p	1013.77	4.52296	2.31e-15	3.05e-14	Up
miR-122	413.461	-4.40046	3.52e-14	3.26e-13	Down
miR-193b-5p	30.6102	-4.3655	6.49e-13	4.3e-12	Down
miR-18a-5p	59.8909	4.3226	3.03e-15	3.51e-14	Up
miR-34c-5p	14288.3	4.11285	1.65e-54	1.15e-52	Up
miR-144	126.71	4.06095	4.24e-10	2.03e-09	Up
miR-450b-5p	76.4536	3.95668	9.3e-14	7.6e-13	Up
miR-34b-5p	1060.65	3.59358	7.27e-21	1.44e-19	Up
miR-455-5p	2748.63	3.38721	3.69e-10	1.83e-09	Up
miR-181a-5p	12220.3	-3.20453	9.94e-26	3.45e-24	Down
miR-188	10.9551	3.1987	4.73e-05	0.000126385	Up
miR-210-5p	109.655	-3.11964	1.02e-13	7.86e-13	Down
miR-450a	238.758	3.03274	3.01e-19	5.23e-18	Up
miR-744-5p	3294.59	-2.97836	2.11e-09	9.79e-09	Down
miR-504	507.92	-2.9767	8.1e-07	2.89e-06	Down
miR-190a	63.1113	2.96818	2.25e-09	1.01e-08	Up
miR-142-5p	471.228	2.95797	4.21e-11	2.44e-10	Up
miR-365-5p	111.606	-2.94418	3.28e-10	1.69e-09	Down
let-7b	79312.7	-2.91499	5.72e-36	2.65e-34	Down
let-7d-5p	5517.59	-2.90007	1.22e-22	3.39e-21	Down
miR-20a	3147.08	2.85979	5.25e-22	1.22e-20	Up
miR-125a-5p	7574.08	-2.74336	8.1e-11	4.5e-10	Down
miR-322-5p	192.222	2.7209	1.32e-10	7.03e-10	Up
miR-378-5p	1083.08	-2.69819	1.23e-13	8.97e-13	Down
miR-7b	29087.8	2.68842	2.41e-15	3.05e-14	Up
miR-149-5p	2776.96	-2.58019	2.88e-13	2e-12	Down
miR-215-5p	223.658	2.53683	8.38e-06	2.53e-05	Up
