# Supplementary material for: Screening and identification of miR-181a-5p in oral squamous cell carcinoma and functional verification in vivo and in vitro
Source: BMC Cancer. 2023 Feb 17;23:162. doi: 10.1186/s12885-023-10600-3 (PMC9936757; doi:10.1186/s12885-023-10600-3)
Supplement: Supplementary file 5 — Supplementary Material 5 [file 12885_2023_10600_MOESM5_ESM.xlsx]

## Sheet: supplementary table 1
supplementary table 7. the top30 KEGG signal pathways of the 3 groups
Simple hyperplasia group
ID	Description	GeneRatio	BgRatio	pvalue	qvalue	geneID	Count
cge04668	TNF signaling pathway	64/2706	105/8391	1.15501e-09	2.17627e-07	100689100/100689428/100689369/100689403/100771734/100753192/100760758/100756323/100759882/100750761/100759694/100771872/100751263/100750483/100750488/100772160/100766459/100764964/100774599/100761582/100757136/100689186/100752536/100752839/100752454/100772478/100769225/100770195/100761116/100767142/100756802/100766857/100762192/100774067/100770977/100769267/100771181/100689061/100770707/100756141…	64
cge04931	Insulin resistance	62/2706	106/8391	2.01583e-08	1.89913e-06	100762470/100771734/100774348/100763552/100766656/100768794/100750761/100750954/100771872/100751848/100766403/100750488/100757513/100773612/100755865/100758188/100764964/100767191/100762347/100761582/100689186/100752454/100769788/100760227/100760810/100762166/100757350/100765754/100771620/100769225/100760725/100765865/100755710/100768670/100770682/100770034/100762192/100774067/100770506/100769267…	62
cge04140	Autophagy - animal	76/2706	139/8391	3.14644e-08	1.97619e-06	100689403/100762470/100771734/100774348/100754286/100761529/100753101/100753700/100754372/100756995/100761915/100765904/100763178/100750761/100758833/100750963/100751556/100763953/100756922/100757018/100750680/100767950/100765813/100763206/100753422/100757513/100762045/100769982/100750781/100764964/100757614/100757136/100752454/100771320/100760227/100769225/100750721/100755710/100767621/100765299…	76
cge04070	Phosphatidylinositol signaling system	58/2706	99/8391	5.31271e-08	2.50257e-06	100754286/100767441/100767245/100770133/100761349/100750761/100762316/100754217/100769284/100771589/100753422/100756350/100750781/100767102/100769408/100769779/100764873/100758487/100761777/100750801/100772883/100759837/100769225/100760134/100774067/100766663/100765113/100770957/100753298/100771181/100771772/100763112/100772168/100764086/100751872/100758965/100689251/100761973/100762749/100751775…	58
cge04933	AGE-RAGE signaling pathway in diabetic complications	58/2706	100/8391	8.70887e-08	2.84972e-06	100689032/100689428/100689401/100774918/100771734/100774348/100763552/100773953/100755233/100766269/100763178/100750761/100754217/100764851/100756831/100753419/100755865/100764964/100757614/100689186/100752454/107976999/100751189/100769225/100760134/100755609/100772869/100753589/100774067/100774744/100770957/100771181/100772727/100689061/100759220/100755957/100774873/100773421/100770737/100760122…	58
cge04360	Axon guidance	92/2706	180/8391	9.07452e-08	2.84972e-06	100764502/100751503/100689206/100757188/100768107/100764519/100762594/100766664/100763940/100763178/100750761/100754215/100755077/100751933/100755954/100758268/100762907/100771288/100755670/100759517/100760399/100758662/100757705/100757993/100753940/100757614/100755577/100763324/100760910/100771322/100689209/100774629/100767501/100758603/100759082/100767503/100769225/100759257/100774807/100773545…	92
cge05212	Pancreatic cancer	46/2706	74/8391	1.08558e-07	2.9221e-06	100682525/100689032/100689403/100774918/100771734/100769632/100773953/100763178/100750761/100757867/100759983/100756831/100750488/100757513/100755865/100764964/100752454/100764983/100760227/100769225/100755609/100756705/100774067/100771181/100762795/100772727/100759220/100755957/100689371/100774580/100689197/100770737/100760122/100689324/100756792/100754432/100689251/100753149/100689368/100759762…	46
cge04068	FoxO signaling pathway	68/2706	128/8391	7.00717e-07	1.65037e-05	100689401/100689403/100774918/100771734/100773755/100771544/100753472/100773953/100766656/100770221/100763178/100764933/100750761/100758546/100759320/100765813/100756831/100750488/100771396/100757702/100755865/100764964/100757614/100770842/100689186/100760320/100752454/100771320/100762260/100765754/100769225/100771433/100769325/100753075/100755710/100760676/103158884/100774067/100758634/100771754…	68
cge04926	Relaxin signaling pathway	67/2706	128/8391	1.70028e-06	3.55965e-05	100689442/100689403/100771734/100756790/100759377/100773953/100766269/100757188/100763178/100750761/100756132/100771872/100758936/100767847/100753419/100764964/100757614/100758575/100761582/100752454/100757050/107976999/100767992/100769225/100760134/100769325/100755128/100772869/100755432/100753589/100762192/100774067/100770977/100774744/100770957/100771181/100772727/100759220/100770707/100774382…	67
cge04666	Fc gamma R-mediated phagocytosis	48/2706	84/8391	2.02869e-06	3.82247e-05	100689403/100774527/100774348/100763552/100756023/100750761/100771193/100752014/100766799/100757513/100751283/100762827/100752454/100751476/100760910/100775083/100760227/100767503/100769225/100764497/100760435/100774430/100752582/100774067/100774550/100753298/100771181/100758743/103163745/100771106/100772852/100766312/100772168/100762053/103161891/103161893/100756792/100774790/100689251/100753149…	48
cge04150	mTOR signaling pathway	75/2706	151/8391	5.52529e-06	9.46438e-05	100689403/100768667/100761529/100758713/100766658/100752884/100768315/100769657/100763178/100750761/100750954/100751840/100764345/100774669/100757018/100772059/100765813/100774473/100750488/100764466/100767955/100757513/100760592/100771396/100773612/100767573/100770917/100755187/100757614/100756557/100774690/100752454/100765359/100754150/100760227/100750902/100769225/100771433/100765179/100755792…	75
cge05100	Bacterial invasion of epithelial cells	43/2706	75/8391	6.10355e-06	9.58364e-05	100759958/100756023/100757188/100750761/100772434/100769563/100751645/100751933/100758936/100752014/100766799/100759062/100753832/100762827/100751476/100751189/100775083/100764022/100769225/100774430/100771948/100774067/100767928/100762885/100770421/100771181/100768230/100762797/100753021/100772651/100761766/100756792/100689251/100768861/100759260/100763339/100752472/100775038/100689252/100758185…	43
cge05166	Human T-cell leukemia virus 1 infection	107/2706	233/8391	6.99847e-06	0.000101435	100682525/100689032/100689428/100689352/100689403/100755321/100774918/100771734/100771544/100751411/100773953/100761812/100767345/100759495/100770891/100765036/100766376/100765792/100763178/100750761/100756132/100758740/100759030/100767456/100771872/100753800/100751848/100764851/100768423/100767761/100756831/100750488/100753813/100772160/100766459/100755764/100764964/100757614/100761582/100689186…	107
cge04520	Adherens junction	40/2706	70/8391	1.42876e-05	0.000167806	100773953/100759958/100761815/100757188/100772725/100759983/100751933/100757314/100766403/100755778/100762260/100764022/100759365/100757264/100773110/100772727/100762797/100759220/100774580/100766890/100765823/100753529/100770451/100770737/100756792/100753149/100759260/100759551/100758400/100754562/100757479/100765394/100757390/100761071/100759514/100768473/100758185/100755679/100753225/100766818	40
cge04137	Mitophagy - animal	36/2706	61/8391	1.42959e-05	0.000167806	100682525/100771734/100757188/100753101/100763178/100756922/100750483/100767950/100762045/100761176/100764964/100757614/100767199/100769595/100756764/100771320/100759365/100753287/100757303/100769671/100760480/100772932/100760869/100689371/100771299/100754898/100774022/100769893/100773737/100763542/100763273/100754361/100770315/100772643/100765343/100767407	36
cge04010	MAPK signaling pathway	124/2706	281/8391	1.51326e-05	0.000167806	100682525/100689403/100760258/100774918/100771734/100751503/100773953/100760944/100750927/100769542/100753700/100751994/100763178/100759882/100750954/100759983/100756233/100758740/100765334/100774379/100760095/100751933/100750767/100764851/100767950/100755670/100769967/100756831/100752014/100753419/100750488/100752139/100773612/100772559/100766459/100757702/100764964/100764472/100757614/100775060…	124
cge05161	Hepatitis B	82/2706	172/8391	1.51401e-05	0.000167806	100682525/100689032/100689369/100689403/100774918/100771734/100764307/100773953/100757188/100753700/100756323/100763178/100759882/100764931/100750761/100760469/100771872/100764851/100756831/100750488/100755865/100758086/100764964/100774599/100757614/100775060/100761582/100689186/100753838/100763890/100752454/100758500/100762260/100769225/100769325/100755609/100760638/100769249/100764133/100770422…	82
cge04012	ErbB signaling pathway	45/2706	82/8391	1.77452e-05	0.000185754	100689401/100689403/100771734/100751503/100757188/100763178/100750761/100759983/100758936/100752014/100757513/100760399/100764964/100757614/100767681/100753832/100762827/100772469/100763890/100752454/100760227/100767503/100769225/100769325/100771728/100774067/100770977/100771181/100762895/100774580/100774600/100754421/100757907/100774215/100689251/100773737/100753149/100754361/100757283/100766006…	45
cge04510	Focal adhesion	91/2706	196/8391	1.97802e-05	0.000196158	100689403/100760258/100771734/100751503/100769534/100771544/100759958/100766269/100757188/100769542/100751994/100753601/100750761/100759983/100765334/100754390/100751645/100751933/100758456/100758936/100755963/100769967/100752014/100753419/100760878/100760399/100758471/100755764/100764964/100764472/100773038/100754133/100762827/100756849/100765555/100763890/100752454/107976999/100751189/100760810…	91
cge04014	Ras signaling pathway	104/2706	230/8391	2.13034e-05	0.0002007	100689442/100689403/100760258/100771734/100751503/100756100/100756790/100769632/100750927/100769542/100763178/100750761/100757867/100765334/100767456/100754217/100751933/100754098/100758936/100767950/100755670/100762723/100753419/100750488/100752139/100760399/100757702/100754413/100764964/100764472/100757614/100768837/100753832/100763221/100753835/100754426/100772469/100763890/100752454/100774407…	104
cge04621	NOD-like receptor signaling pathway	86/2706	184/8391	2.43617e-05	0.000218584	100689100/100689369/100771734/100774348/100761812/100753700/100756995/100765617/100765792/100760758/100756038/100756323/100759882/100764931/100759694/100760469/100750381/100750669/100760392/100760689/100750488/100764964/100774599/100775060/100770272/100758381/100689186/100765740/100758777/100752839/100756764/100689461/100771320/100759171/100756673/100760134/100756089/100755609/100761116/100755235…	86
cge05211	Renal cell carcinoma	38/2706	67/8391	2.93901e-05	0.000245243	100689403/100774918/100751503/100769542/100763178/100750761/100767456/100751933/100756831/100752014/100760399/100761176/100764472/100757614/100753832/100767582/100762827/100752454/100762260/100767503/100769225/100769325/100774067/100771181/100755957/100760396/100771495/100770451/100756792/100774215/100689251/100773737/100753149/100771160/100751916/100773566/100689252/100759514	38
cge04211	Longevity regulating pathway	47/2706	88/8391	2.99361e-05	0.000245243	100682525/100689032/100689245/100761529/100770597/100765904/100763178/100752505/100750761/100756132/100771872/100765813/100757513/100757614/100761582/100760320/100752454/100760227/100765754/100769225/100755710/100767621/100763923/100762192/100753698/100774067/100771181/100764047/100758649/100772932/100764159/100774488/100767112/100768647/100689251/100773737/100768368/100763542/100771848/100770315…	47
cge04152	AMPK signaling pathway	61/2706	122/8391	3.14004e-05	0.000246521	100689245/100762756/100761529/100689207/100757662/100766656/100768313/100765904/100752505/100750761/100754096/100764345/100771872/100751848/100765813/100774473/100757513/100761571/100769874/100754131/100761582/100756557/100751954/100752454/100750890/100769788/100760227/100762166/100765754/100769225/100755710/100767621/100752573/100767138/100765385/100770034/100755731/100762192/100774067/100754775…	61
cge04350	TGF-beta signaling pathway	46/2706	87/8391	5.05808e-05	0.000381219	100774918/100763439/100773953/100754284/100757763/100753778/100764519/100762314/100768619/100756831/100766405/100758565/100760878/100754116/100757513/100756152/100751577/100773147/100765932/100755103/100767199/100751377/100756167/100761003/100774605/100765561/100760227/100762260/100774629/100774706/100757677/100758121/100750332/100772727/100762797/100759220/100774183/100764759/100770451/100770737…	46
cge00563	Glycosylphosphatidylinositol (GPI)-anchor biosynthesis	19/2706	27/8391	5.38989e-05	0.000390604	100689294/100750622/100772999/100760756/100759511/100773712/100766326/100761041/100752710/100761026/100764842/100769477/100751357/100759513/100765524/100765538/100774971/100770177/100764893	19
cge04015	Rap1 signaling pathway	91/2706	202/8391	8.1161e-05	0.000552763	100689403/100760258/100756100/100769632/100757188/100769542/100760079/100758351/100763178/100753903/100750761/100772725/100757867/100756132/100765334/100754217/100751933/100767950/100755670/100752014/100753419/100760878/100765819/100752139/100755764/100764472/100757614/100763221/100762827/100757522/100762652/100752454/100764022/100758889/100769225/100764497/100760134/100759265/100762087/100756294…	91
cge05231	Choline metabolism in cancer	50/2706	98/8391	8.21425e-05	0.000552763	100689403/100760258/100771734/100774527/100750927/100763178/100772527/100750761/100757777/100765334/100769284/100757513/100764964/100757614/100769779/100767199/100752454/100767436/100760227/100769225/100769325/100767621/100770695/100752582/100774067/100765113/100753298/100771181/100774580/100771106/100766177/100770553/100772168/100771503/100756792/100689251/100773737/100753149/100759260/100771821…	50
cge05205	Proteoglycans in cancer	90/2706	201/8391	0.000116004	0.000753222	100682525/100689403/100774918/100756100/100768474/100759384/100757188/100766658/100750640/100751994/100763178/100753601/100750761/100759983/100754217/100751645/100751933/100767950/100769967/100764466/100760878/100757513/100755861/100756152/100770917/100755865/100764472/100757614/100767681/100753832/100772569/100751080/100774690/100763890/100752454/100751956/100751189/100760227/100760810/100764022…	90
cge00562	Inositol phosphate metabolism	40/2706	75/8391	0.000119926	0.000753222	100754286/100772123/100767245/100770133/100762316/100754217/100771589/100753422/100756350/100750781/100767102/100764873/100758487/100761777/100750801/100759837/100769225/100760134/100766663/100770957/100760460/100753298/100763112/100772168/100764086/100751872/100689251/100768572/100753756/100769053/100764735/100755254/100689252/100759620/100755765/100768438/100756852/100763030/100760037/100770104	40
Abnormal hyperplasia group
ID	Description	GeneRatio	BgRatio	pvalue	qvalue	geneID	Count
cge04360	Axon guidance	93/2622	180/8391	6.97884e-09	1.27088e-06	100764502/100751503/100689206/100757188/100768107/100764519/100762594/100766664/100763940/100763178/100750761/100754215/100755077/100751933/100755954/100758268/100762907/100771288/100755670/100759517/100760399/100758662/100757705/100757993/100753940/100757614/100755577/100763324/100760910/100771322/100689209/100774629/100767501/100758603/100759082/100767503/100769225/100759257/100774807/100773545…	93
cge04668	TNF signaling pathway	60/2622	105/8391	3.06833e-08	2.79379e-06	100689428/100689369/100689403/100771734/100753192/100760758/100756323/100759882/100750761/100759694/100771872/100751263/100750488/100772160/100766459/100764964/100774599/100757136/100689186/100752536/100752839/100752454/100772478/100769225/100770195/100761116/100767142/100756802/100766857/100762192/100774067/100770977/100769267/100771181/100689061/100770707/100756141/100764159/100751077/100762537…	60
cge04140	Autophagy - animal	74/2622	139/8391	4.8491e-08	2.94349e-06	100689403/100762470/100771734/100774348/100754286/100761529/100753101/100753700/100754372/100756995/100761915/100765904/100763178/100750761/100758833/100751556/100763953/100756922/100757018/100750680/100767950/100765813/100763206/100753422/100757513/100762045/100769982/100750781/100764964/100757614/100757136/100759159/100752454/100771320/100760227/100769225/100750721/100755710/100767621/100756494…	74
cge04933	AGE-RAGE signaling pathway in diabetic complications	57/2622	100/8391	7.64114e-08	3.47873e-06	100689032/100689428/100689401/100774918/100771734/100774348/100763552/100773953/100755233/100766269/100763178/100750761/100754217/100764851/100756831/100753419/100755865/100764964/100757614/100689186/100752454/107976999/100751189/100769225/100760134/100755609/100772869/100753589/100774067/100774744/100770957/100771181/100772727/100689061/100759220/100774873/100773421/100770737/100760122/100751872…	57
cge04070	Phosphatidylinositol signaling system	56/2622	99/8391	1.41935e-07	4.35379e-06	100754286/100767441/100767245/100770133/100761349/100750761/100762316/100754217/100769284/100771589/100753422/100756350/100750781/100767102/100769408/100769779/100764873/100758487/100761777/100750801/100759837/100769225/100760134/100774067/100766663/100770957/100753298/100771181/100771772/100763112/100772168/100764086/100751872/100758965/100689251/100761973/100762749/100751775/100768572/100753756…	56
cge04931	Insulin resistance	59/2622	106/8391	1.43449e-07	4.35379e-06	100762470/100771734/100774348/100763552/100768794/100750761/100750954/100771872/100751848/100766403/100750488/100757513/100773612/100755865/100758188/100764964/100767191/100762347/100689186/100752454/100769788/100760227/100760810/100762166/100765754/100769225/100760725/100765865/100755710/100768670/100770682/100770034/100762192/100774067/100770506/100769267/100771181/100760281/100758649/100752129…	59
cge05212	Pancreatic cancer	44/2622	74/8391	4.5951e-07	1.19542e-05	100682525/100689032/100689403/100774918/100771734/100769632/100773953/100763178/100750761/100757867/100759983/100756831/100750488/100757513/100755865/100764964/100752454/100764983/100760227/100769225/100755609/100756705/100774067/100771181/100762795/100772727/100759220/100689371/100774580/100689197/100770737/100760122/100689324/100756792/100689251/100753149/100689368/100759762/100763542/100757479…	44
cge05100	Bacterial invasion of epithelial cells	43/2622	75/8391	2.43713e-06	5.54767e-05	100759958/100756023/100757188/100750761/100772434/100769563/100751645/100751933/100758936/100752014/100766799/100759062/100753832/100751476/100751189/100775083/100761011/100764022/100769225/100774430/100771948/100774067/100767928/100770421/100771181/100768230/100762797/100753021/100772651/100761766/100756792/100765847/100689251/100768861/100759260/100763339/100752472/100775038/100689252/100758185…	43
cge04068	FoxO signaling pathway	65/2622	128/8391	2.80744e-06	5.68056e-05	100689401/100689403/100774918/100771734/100771544/100753472/100773953/100770221/100763178/100764933/100750761/100758546/100759320/100765813/100756831/100750488/100771396/100757702/100755865/100764964/100757614/100770842/100689186/100760320/100752454/100771320/100762260/100765754/100769225/100771433/100769325/100753075/100755710/100760676/103158884/100774067/100758634/100771754/100771181/100772727…	65
cge04211	Longevity regulating pathway	48/2622	88/8391	4.46659e-06	8.1339e-05	100682525/100689032/100689245/100761529/100770597/100765904/100763178/100752505/100750761/100756132/100771872/100765813/100757513/100757614/100759159/100760320/100752454/100760227/100765754/100769225/100755710/100767621/100763923/100762192/100753698/100774067/100771181/100764047/100758649/100772932/100764159/100774488/100767112/100768647/100689251/100773737/100768368/100763542/100771848/100770315…	48
cge04520	Adherens junction	40/2622	70/8391	6.09724e-06	9.8721e-05	100773953/100759958/100761815/100757188/100772725/100759983/100751933/100757314/100766403/100755778/100762260/100764022/100759365/100757264/100773110/100772727/100762797/100759220/100774580/100766890/100765823/100753529/100770451/100770737/100756792/100753149/100759260/100759551/100758400/100754562/100757479/100765394/100757390/100761071/100759514/100768473/100758185/100755679/100753225/100766818	40
cge04926	Relaxin signaling pathway	64/2622	128/8391	6.50531e-06	9.8721e-05	100689442/100689403/100771734/100756790/100759377/100773953/100766269/100757188/100763178/100750761/100756132/100771872/100758936/100753419/100764964/100757614/100758575/100752454/100757050/107976999/100767992/100769225/100760134/100769325/100755128/100772869/100755432/100753589/100762192/100774067/100770977/100774744/100770957/100771181/100772727/100759220/100770707/100774382/100764159/100774580…	64
cge04150	mTOR signaling pathway	73/2622	151/8391	7.14594e-06	0.000100101	100689403/100768667/100761529/100758713/100766658/100752884/100768315/100769657/100763178/100750761/100750954/100751840/100764345/100774669/100757018/100772059/100765813/100774473/100750488/100764466/100767955/100757513/100760592/100771396/100773612/100767573/100770917/100755187/100757614/100756557/100774690/100752454/100765359/100754150/100760227/100750902/100769225/100771433/100765179/100755792…	73
cge05161	Hepatitis B	81/2622	172/8391	8.16512e-06	0.000106208	100682525/100689032/100689369/100689403/100774918/100771734/100764307/100773953/100757188/100753700/100756323/100763178/100759882/100764931/100750761/100760469/100771872/100764851/100756831/100750488/100755865/100758086/100764964/100774599/100757614/100775060/100689186/100753838/100763890/100752454/100758500/100762260/100769225/100770091/100769325/100755609/100760638/100769249/100764133/100770422…	81
cge05166	Human T-cell leukemia virus 1 infection	104/2622	233/8391	9.32754e-06	0.00011324	100682525/100689032/100689428/100689352/100689403/100755321/100774918/100771734/100771544/100751411/100773953/100767345/100759495/100770891/100766376/100765792/100763178/100750761/100756132/100758740/100759030/100767456/100771872/100753800/100751848/100764851/100768423/100767761/100756831/100750488/100753813/100772160/100766459/100755764/100764964/100757614/100760794/100689186/100763890/100768847…	104
cge04010	MAPK signaling pathway	121/2622	281/8391	1.48658e-05	0.000169197	100682525/100689403/100760258/100774918/100771734/100751503/100773953/100760944/100750927/100769542/100753700/100751994/100763178/100759882/100750954/100759983/100756233/100758740/100765334/100774379/100760095/100751933/100750767/100764851/100767950/100755670/100769967/100756831/100752014/100753419/100750488/100752139/100773612/100772559/100764365/100766459/100757702/100764964/100764472/100757614…	121
cge04012	ErbB signaling pathway	44/2622	82/8391	1.92822e-05	0.000206552	100689401/100689403/100771734/100751503/100757188/100763178/100750761/100759983/100758936/100752014/100757513/100760399/100764964/100757614/100767681/100753832/100772469/100763890/100752454/100760227/100767503/100769225/100769325/100771728/100774067/100770977/100771181/100762895/100774580/100774600/100754421/100757907/100774215/100689251/100773737/100753149/100754361/100757283/100766006/100769675…	44
cge04014	Ras signaling pathway	101/2622	230/8391	2.8682e-05	0.000290175	100689442/100689403/100760258/100771734/100751503/100756100/100756790/100769632/100750927/100769542/100763178/100750761/100757867/100765334/100767456/100754217/100751933/100754098/100758936/100767950/100755670/100762723/100753419/100750488/100752139/100760399/100757702/100754413/100764964/100764472/100757614/100768837/100753832/100763221/100753835/100754426/100772469/100763890/100752454/100774407…	101
cge00563	Glycosylphosphatidylinositol (GPI)-anchor biosynthesis	19/2622	27/8391	3.29054e-05	0.000315382	100689294/100750622/100772999/100760756/100759511/100773712/100766326/100761041/100752710/100761026/100764842/100769477/100751357/100759513/100765524/100765538/100774971/100770177/100764893	19
cge04666	Fc gamma R-mediated phagocytosis	44/2622	84/8391	4.22733e-05	0.000381459	100689403/100774527/100774348/100763552/100756023/100750761/100752014/100766799/100757513/100751283/100752454/100751476/100760910/100775083/100760227/100767503/100769225/100760435/100774430/100752582/100774067/100774550/100753298/100771181/100758743/103163745/100771106/100772852/100766312/100772168/100762053/103161891/100756792/100774790/100689251/100753149/100771626/100757641/100759260/100764735…	44
cge04144	Endocytosis	108/2622	251/8391	4.3989e-05	0.000381459	100689399/100760258/100762678/100767223/100755911/100751795/100770771/100773953/100754284/100756023/100769734/100757662/100757188/100765780/100753700/100771177/100756222/100774173/100766289/100751645/100751263/100758750/100766799/100774674/100759225/100772258/100765819/100754413/100760885/100751283/100768837/100767017/100757810/100751476/100763128/100767114/100773058/100775083/100755406/100768652…	108
cge04152	AMPK signaling pathway	59/2622	122/8391	5.20658e-05	0.000430975	100689245/100762756/100761529/100689207/100757662/100768313/100765904/100752505/100750761/100754096/100764345/100771872/100751848/100765813/100774473/100757513/100761571/100769874/100754131/100756557/100751954/100752454/100750890/100769788/100760227/100762166/100765754/100769225/100755710/100767621/100752573/100767138/100765385/100770034/100755731/100762192/100774067/100754775/100771181/100758649…	59
cge04137	Mitophagy - animal	34/2622	61/8391	6.06167e-05	0.000461592	100682525/100771734/100757188/100753101/100763178/100756922/100767950/100762045/100764964/100757614/100767199/100759159/100769595/100756764/100771320/100770091/100759365/100753287/100769671/100760480/100772932/100689371/100771299/100754898/100774022/100769893/100773737/100763542/100763273/100754361/100770315/100772643/100765343/100767407	34
cge04510	Focal adhesion	87/2622	196/8391	6.30156e-05	0.000461592	100689403/100760258/100771734/100751503/100769534/100771544/100759958/100766269/100757188/100769542/100751994/100753601/100750761/100759983/100765334/100754390/100751645/100751933/100758456/100758936/100755963/100769967/100752014/100753419/100760878/100760399/100758471/100755764/100764964/100764472/100773038/100754133/100756849/100765555/100763890/100752454/107976999/100751189/100760810/100764022…	87
cge01522	Endocrine resistance	46/2622	90/8391	6.33688e-05	0.000461592	100682525/100689032/100689401/100689403/100771734/100768474/100762480/100757188/100763178/100750761/100763291/100756132/100758159/100759983/100774568/100758936/100757513/100764964/100757614/100767871/100767199/100752454/100764983/100760227/100769225/100769325/100774067/100774744/100771181/100770707/100774873/100774580/100771788/100760122/100689251/100773737/100753149/100768368/100754361/100770498…	46
cge05203	Viral carcinogenesis	89/2622	202/8391	7.26493e-05	0.000508839	100682525/100689032/100689352/100689369/100689401/100764307/100771544/100751411/100757188/100770221/100760758/100770515/100756323/100763178/100750761/100754209/100771872/100753800/100760392/100752010/100754396/100767761/100771396/100771398/100755865/100763688/100757614/100765352/100771702/100756170/100764983/100751383/100762260/100769225/100751099/100756087/100762670/100768754/100764133/100756802…	89
cge05231	Choline metabolism in cancer	49/2622	98/8391	7.66341e-05	0.000516869	100689403/100760258/100771734/100774527/100750927/100763178/100772527/100750761/100757777/100765334/100769284/100757513/100764964/100757614/100769779/100767199/100752454/100767436/100760227/100769225/100769325/100767621/100770695/100752582/100774067/100753298/100771181/100774580/100771106/100766177/100770553/100772168/100771503/100756792/100689251/100773737/100753149/100759260/100771821/100757479…	49
cge05221	Acute myeloid leukemia	35/2622	64/8391	8.05184e-05	0.000523672	100689403/100763178/100750761/100750488/100757513/100764365/100755865/100760007/100762236/100757614/100770450/100755002/100763221/100752454/100760227/100771910/100758889/100769225/100769325/100774067/100774550/100771181/100758283/100689251/100772001/100773737/100753149/100758400/100759762/100763542/100757390/100689252/100759514/100751275/100753225	35
cge04621	NOD-like receptor signaling pathway	82/2622	184/8391	8.57491e-05	0.000538461	100689369/100771734/100774348/100753700/100756995/100765617/100765792/100760758/100756038/100756323/100759882/100764931/100759694/100760469/100750381/100750669/100760392/100760689/100750488/100764964/100774599/100775060/100770272/100758381/100759159/100689186/100765740/100758777/100752839/100756764/100689461/100771320/100759171/100756673/100760134/100770091/100756089/100755609/100761116/100755235…	82
cge04015	Rap1 signaling pathway	88/2622	202/8391	0.000129715	0.000787393	100689403/100760258/100756100/100769632/100757188/100769542/100760079/100758351/100763178/100753903/100750761/100772725/100757867/100756132/100765334/100754217/100751933/100767950/100755670/100752014/100753419/100760878/100765819/100752139/100755764/100764472/100757614/100763221/100757522/100762652/100752454/100764022/100758889/100769225/100760134/100759265/100762087/100756294/100767142/100758056…	88
Squamous cell carcinoma group
ID	Description	GeneRatio	BgRatio	pvalue	qvalue	geneID	Count
cge04668	TNF signaling pathway	65/2656	105/8391	1.38e-10	2.56e-08	100689059/100689100/100689369/100689403/100771734/100753192/100754663/100760758/100769460/100756323/100759882/100750761/100759694/100771872/100751263/100750483/100750488/100772160/100766459/100764964/100774599/100761582/100757136/100689186/100752536/100752839/100752454/100772478/100769225/100770195/100761116/100762099/100767142/100756802/100766857/100762192/100774067/100770977/100769267/100689061…	65
cge04140	Autophagy - animal	78/2656	139/8391	1.67e-09	1.54e-07	100689403/100762470/100771734/100774348/100761529/100753101/100753700/100754372/100756995/100761915/100765904/100769460/100763178/100750761/100758833/100750963/100751556/100763953/100756922/100757018/100750680/100767950/100765813/100763206/100753422/100757513/100762045/100769982/100750781/100764964/100757614/100757136/100752454/100771320/100760227/100766628/100769225/100755710/100767621/100765299…	78
cge04931	Insulin resistance	62/2656	106/8391	9.1e-09	5.62e-07	100762470/100771734/100774348/100763552/100766656/100768794/100769460/100750761/100750954/100771872/100751848/100766403/100750488/100757513/100773612/100753219/100755865/100758188/100764964/100767191/100762347/100761582/100689186/100752454/100760227/100760810/100762166/100757350/100765754/100771620/100769225/100760725/100765865/100755710/100768670/100770682/100770034/100762192/100774067/100770506…	62
cge04933	AGE-RAGE signaling pathway in diabetic complications	58/2656	100/8391	4.17e-08	1.93e-06	100689032/100689401/100774918/100771734/100774348/100763552/100773953/100755233/100766269/100769460/100763178/100750761/100754217/100764851/100756831/100753419/100755865/100764964/100757614/100689186/100752454/107976999/100751189/100769225/100760134/100755609/100772869/100753589/100774067/100774744/100770957/100772727/100689061/100759220/100755957/100774873/100773421/100770737/100760122/100751872…	58
cge05212	Pancreatic cancer	46/2656	74/8391	5.78e-08	2.14e-06	100682525/100689032/100689403/100774918/100771734/100769632/100773953/100769460/100763178/100750761/100757867/100759983/100756831/100750488/100757513/100755865/100764964/100752454/100764983/100760227/100769225/100755609/100756705/100774067/100762795/100772727/100759220/100755957/100689371/100774580/100689197/100770737/100760122/100689324/100756792/100754432/100689251/100753149/100689368/100759762…	46
cge04360	Axon guidance	90/2656	180/8391	1.77e-07	5.45e-06	100764502/100751503/100689206/100757188/100768107/100764519/100762594/100766664/100763940/100763178/100750761/100755077/100751933/100755954/100758268/100762907/100771288/100755670/100759517/100758662/100757705/100757993/100753940/100757614/100755577/100763324/100760910/100771322/100689209/100774629/100767501/100758603/100759082/100767503/100769225/100759257/100774807/100773545/100773944/100760435…	90
cge04070	Phosphatidylinositol signaling system	56/2656	99/8391	2.3e-07	6.08e-06	100767441/100767245/100770133/100761349/100750761/100762316/100754217/100769284/100771589/100753422/100756350/100750781/100767102/100769408/100769779/100764873/100758487/100761777/100750801/100759837/100769225/100760134/100774067/100766663/100765113/100770957/100753298/100771772/100763112/100772168/100764086/100751872/100758965/100689251/100761973/100762749/100751775/100768572/100753756/100771821…	56
cge04010	MAPK signaling pathway	129/2656	281/8391	2.63e-07	6.08e-06	100682525/100689403/100760258/100774918/100771734/100751503/100773953/100760944/100750927/100769542/100753700/100751994/100754663/100769460/100763178/100759882/100750954/100759983/100756233/100758740/100765334/100774379/100760095/100751933/100774758/100750767/100764851/100767950/100755670/100769967/100756831/100752014/100753419/100750488/100752139/100773612/100772559/100764365/100766459/100757702…	129
cge04068	FoxO signaling pathway	68/2656	128/8391	3.23e-07	6.65e-06	100689401/100689403/100774918/100771734/100773755/100771544/100753472/100773953/100766656/100770221/100769460/100763178/100764933/100750761/100758546/100759320/100765813/100756831/100750488/100771396/100753219/100757702/100755865/100764964/100757614/100770842/100689186/100752454/100771320/100762260/100765754/100769225/100771433/100769325/100753075/100755710/100760676/103158884/100774067/100758634…	68
cge05161	Hepatitis B	85/2656	172/8391	7.32e-07	1.36e-05	100682525/100689032/100689369/100689403/100774918/100771734/100764307/100773953/100757188/100753700/100754663/100769460/100756323/100763178/100759882/100764931/100750761/100760469/100771872/100764851/100756831/100750488/100755865/100758086/100764964/100774599/100757614/100775060/100761582/100689186/100753838/100763890/100752454/100758500/100762260/100769225/100770091/100769325/100755609/100760638…	85
cge04621	NOD-like receptor signaling pathway	89/2656	184/8391	1.31e-06	2.21e-05	100689059/100689100/100689369/100771734/100774348/100753700/100756995/100765617/100765792/100760758/100756038/100756323/100759882/100764931/100759694/100760469/100750381/100750669/100760392/100760689/100750488/100764964/100774599/100775060/100770272/100758381/100689186/100765740/100758777/100752839/100756764/100689461/100771320/100759171/100756673/100760134/100770091/100756089/100755609/100761116…	89
cge04926	Relaxin signaling pathway	66/2656	128/8391	1.95e-06	3.01e-05	100689442/100689403/100771734/100756790/100759377/100773953/100766269/100757188/100754663/100769460/100763178/100750761/100756132/100771872/100758936/100767847/100753419/100764964/100757614/100758575/100761582/100752454/100757050/107976999/100767992/100769225/100760134/100769325/100755128/100772869/100755432/100753589/100762192/100774067/100770977/100774744/100770957/100772727/100759220/100770707…	66
cge04137	Mitophagy - animal	37/2656	61/8391	2.7e-06	3.85e-05	100682525/100771734/100757188/100753101/100763178/100756922/100750483/100767950/100762045/100761176/100764964/100757614/100767199/100769595/100756764/100771320/100770091/100759365/100753287/100757303/100769671/100760480/100772932/100760869/100689371/100771299/100754898/100774022/100769893/100773737/100763542/100763273/100754361/100770315/100772643/100765343/100767407	37
cge04666	Fc gamma R-mediated phagocytosis	47/2656	84/8391	3.23e-06	4.27e-05	100689403/100774527/100774348/100763552/100756023/100769460/100750761/100771193/100752014/100766799/100757513/100751283/100762827/100752454/100751476/100760910/100775083/100760227/100767503/100769225/100764497/100760435/100774430/100752582/100774067/100774550/100753298/100758743/103163745/100771106/100766312/100772168/100762053/103161891/103161893/100756792/100774790/100689251/100753149/100771626…	47
cge04152	AMPK signaling pathway	62/2656	122/8391	7.31e-06	9.02e-05	100689245/100762756/100761529/100689207/100757662/100766656/100768313/100765904/100769460/100752505/100750761/100754096/100764345/100771872/100751848/100765813/100774473/100757513/100761571/100753219/100769874/100754131/100761582/100756557/100751954/100752454/100750890/100760513/100760227/100762166/100765754/100769225/100755710/100767621/100752573/100767138/100765385/100770034/100755731/100762192…	62
cge04520	Adherens junction	40/2656	70/8391	8.65e-06	9.49e-05	100773953/100759958/100761815/100757188/100772725/100759983/100751933/100757314/100766403/100755778/100762260/100764022/100759365/100757264/100773110/100772727/100762797/100759220/100774580/100766890/100765823/100753529/100770451/100770737/100756792/100753149/100759260/100759551/100758400/100754562/100757479/100765394/100757390/100761071/100759514/100768473/100758185/100755679/100753225/100766818	40
cge04014	Ras signaling pathway	104/2656	230/8391	8.71e-06	9.49e-05	100689442/100689403/100760258/100771734/100751503/100756100/100756790/100769632/100750927/100769542/100769460/100763178/100750761/100757867/100765334/100754217/100751933/100754098/100758936/100767950/100755670/100762723/100753419/100750488/100752139/100757702/100754413/100764964/100764472/100757614/100768837/100753832/100763221/100753835/100754426/100772469/100763890/100752454/100774407/100757050…	104
cge04722	Neurotrophin signaling pathway	60/2656	118/8391	9.99e-06	0.000102845	100682525/100689032/100689403/100771734/100774348/100767064/100769542/100753700/100769460/100763178/100750761/100750954/100760095/100758936/100752014/100750488/100773612/100770550/100762237/100764964/100757614/100753832/100762827/100752454/100769225/100769325/100751497/100755710/100753603/100774067/100762797/100762218/100771772/100757980/100774873/100753508/100768633/100754421/100773909/100752237…	60
cge04015	Rap1 signaling pathway	93/2656	202/8391	1.06e-05	0.000103273	100689403/100760258/100756100/100769632/100757188/100769542/100760079/100758351/100769460/100763178/100750761/100772725/100757867/100756132/100765334/100754217/100751933/100767950/100755670/100752014/100753419/100760878/100752139/100755764/100764472/100757614/100763221/100762827/100757522/100762652/100752454/100764022/100758889/100769225/100764497/100760134/100759265/100751497/100762087/100756294…	93
cge04510	Focal adhesion	90/2656	196/8391	1.66e-05	0.000146805	100689403/100760258/100771734/100751503/100769534/100771544/100759958/100766269/100757188/100769542/100751994/100769460/100753601/100750761/100759983/100765334/100754390/100751645/100751933/100758456/100758936/100755963/100769967/100752014/100753419/100760878/100758471/100752022/100755764/100764964/100764472/100773038/100754133/100762827/100756849/100765555/100763890/100752454/107976999/100751189…	90
cge05166	Human T-cell leukemia virus 1 infection	104/2656	233/8391	1.73e-05	0.000146805	100682525/100689032/100689352/100689403/100755321/100774918/100771734/100771544/100751411/100773953/100767345/100759495/100770891/100754663/100765036/100766376/100765792/100769460/100763178/100750761/100756132/100758740/100759030/100771872/100753800/100751848/100764851/100768423/100767761/100756831/100750488/100753813/100772160/100766459/100755764/100764964/100757614/100760794/100761582/100689186…	104
cge04211	Longevity regulating pathway	47/2656	88/8391	1.74e-05	0.000146805	100682525/100689032/100689245/100761529/100770597/100754663/100765904/100769460/100763178/100752505/100750761/100756132/100771872/100765813/100757513/100757614/100761582/100752454/100760227/100765754/100769225/100755710/100767621/100763923/100762192/100753698/100774067/100764047/100758649/100772932/100764159/100774488/100767112/100768647/100689251/100773737/100768368/100763542/100771848/100770315…	47
cge05203	Viral carcinogenesis	92/2656	202/8391	2.01e-05	0.000161691	100682525/100689032/100689352/100689369/100689401/100764307/100771544/100751411/100757188/100770221/100754663/100760758/100770515/100756323/100763178/100750761/100754209/100771872/100753800/100760392/100752010/100771193/100767761/100771396/100771398/100755865/100763688/100757614/100765352/100771702/100761582/100768069/100756170/100764983/100751383/100762260/100769225/100751099/100756087/100762670…	92
cge04210	Apoptosis	72/2656	151/8391	2.45e-05	0.000189419	100682525/100689032/100689369/100689403/100771734/100756995/100761915/100764237/100769460/100763178/100750761/100767833/100764843/100750680/100750488/100766459/100764964/100774599/100757614/100766421/100757136/100767686/100752536/100752454/100767305/100758500/100753147/100766628/100764022/100769225/100761116/100765299/100765592/100756494/100762099/100756802/100766857/100768693/100758636/100774067…	72
cge04012	ErbB signaling pathway	44/2656	82/8391	2.76e-05	0.000204219	100689401/100689403/100771734/100751503/100757188/100769460/100763178/100750761/100759983/100758936/100752014/100757513/100764964/100757614/100767681/100753832/100762827/100772469/100763890/100752454/100760227/100767503/100769225/100769325/100771728/100774067/100770977/100762895/100774580/100774600/100754421/100757907/100774215/100689251/100773737/100753149/100754361/100757283/100766006/100769675…	44
cge05221	Acute myeloid leukemia	36/2656	64/8391	3.86e-05	0.00027521	100689403/100769460/100763178/100750761/100750488/100757513/100764365/100755865/100760007/100762236/100757614/100770450/100755002/100763221/100752454/100760227/100771910/100758889/100769225/100769325/100774067/100774550/100758283/100754432/100689251/100772001/100773737/100753149/100758400/100759762/100763542/100757390/100689252/100759514/100751275/100753225	36
cge05210	Colorectal cancer	48/2656	93/8391	4.61e-05	0.00031651	100682525/100689032/100689403/100774918/100771734/100769632/100773953/100769460/100763178/100750761/100757867/100750382/100756831/100757513/100764964/100757614/100752454/100760227/100769225/100769325/100771728/100756705/100774067/100771754/100772727/100762797/100689061/100759220/100774873/100774580/100750563/100769879/100770737/100756792/100689251/100773737/100753149/100689368/100758400/100757479…	48
cge04150	mTOR signaling pathway	71/2656	151/8391	4.95e-05	0.000319257	100689403/100768667/100761529/100758713/100766658/100752884/100768315/100769657/100769460/100763178/100750761/100750954/100764345/100774669/100757018/100772059/100765813/100774473/100750488/100764466/100767955/100757513/100760592/100771396/100773612/100767573/100770917/100755187/100757614/100756557/100774690/100752454/100765359/100754150/100760227/100750902/100769225/100771433/100765179/100755792…	71
cge04625	C-type lectin receptor signaling pathway	54/2656	108/8391	5e-05	0.000319257	100689369/100771734/100774348/100757188/100769460/100763178/100750761/100759320/100764851/100760392/100767950/100750488/100766459/100764964/100757614/100689186/100752454/100759171/100767209/100767503/100769225/100755609/100750466/100770422/100774067/100762797/100762218/100771772/100768420/100751077/100774600/100764772/100765061/100751412/100758965/100774604/100754432/100689251/100773737/100754153…	54
cge05211	Renal cell carcinoma	37/2656	67/8391	5.21e-05	0.000321824	100689403/100774918/100751503/100769542/100769460/100763178/100750761/100751933/100756831/100752014/100761176/100764472/100757614/100753832/100767582/100762827/100752454/100762260/100767503/100769225/100769325/100751497/100774067/100755957/100760396/100771495/100770451/100756792/100774215/100689251/100773737/100753149/100771160/100751916/100773566/100689252/100759514	37
